# Supplementary material for: Circular RNAs as a potential source of neoepitopes in cancer
Source: Front Oncol. 2023 Apr 12;13:1098523. doi: 10.3389/fonc.2023.1098523 (PMC10130363; doi:10.3389/fonc.2023.1098523)
Supplement: Supplementary file 2 [file Table_2.xlsx]

## Sheet: Table S2
Table S2. Predicted HLA II class-binding neoepitopes in FBXW7–185AA
HLA II neoantigen	HLA II	rank value
DYFLRIDCQKWSY	DRB3_01_01	1.32
DYFLRIDCQKWSYW	DRB3_01_01	0.518
DYFLRIDCQKWSYWV	DRB3_01_01	1.32
DYFLRIDCQKWSYWVR	DRB3_01_01	0.984
KDYFLRIDCQKWSY	DRB3_01_01	1.61
KDYFLRIDCQKWSYW	DRB3_01_01	0.785
KDYFLRIDCQKWSYWV	DRB3_01_01	1
LSSPFYTKTTKDYF	DRB3_01_01	1.7
LSSPFYTKTTKDYFL	DRB3_01_01	0.672
LSSPFYTKTTKDYFL	DPA1_01_03__DPB1_02_01	1.6
LSSPFYTKTTKDYFLR	DRB3_01_01	0.669
LSSPFYTKTTKDYFLR	DPA1_01_03__DPB1_02_01	1.44
LSSPFYTKTTKDYFLRI	DRB3_01_01	1.45
LSSPFYTKTTKDYFLRID	DRB3_01_01	1.31
SPFYTKTTKDYFL	DRB3_01_01	0.972
SPFYTKTTKDYFLR	DRB3_01_01	0.513
SPFYTKTTKDYFLRI	DRB3_01_01	1.66
SPFYTKTTKDYFLRID	DRB3_01_01	1.23
SSPFYTKTTKDYF	DRB3_01_01	1.83
SSPFYTKTTKDYFL	DRB3_01_01	0.808
SSPFYTKTTKDYFL	DPA1_01_03__DPB1_02_01	1.64
SSPFYTKTTKDYFLR	DRB3_01_01	0.522
SSPFYTKTTKDYFLRI	DRB3_01_01	0.934
YFLRIDCQKWSYWVR	DRB3_01_01	1.93
