# Supplementary material for: Circular RNAs as a potential source of neoepitopes in cancer
Source: Front Oncol. 2023 Apr 12;13:1098523. doi: 10.3389/fonc.2023.1098523 (PMC10130363; doi:10.3389/fonc.2023.1098523)
Supplement: Supplementary file 3 [file Table_3.xlsx]

## Sheet: Sheet1
Table S3. Candidate summary in each round of analysis
Tumor type	Patient (SRR)	CircRNA_fasta	IRES	CPAT	CircRNA_ORF	Remove_uniport	Remove_normal
BC	SRR5398213	2133	1610	770	26245	7030	1043
BC	SRR5398214	4676	3762	2045	78736	18997	5086
BC	SRR5398215	2445	1747	708	20967	5662	997
CLL	SRR6830265	984	887	550	25701	6327	6327
CLL	SRR6830266	739	668	393	17316	4295	4295
CLL	SRR6830267	636	571	329	15495	3897	3897
CLL	SRR6830268	993	889	549	25790	6290	6290
CLL	SRR6830269	2	2	1	104	26	26
CLL	SRR6830270	832	743	429	20287	4926	4926
CLL	SRR6830271	914	800	443	20997	5209	5209
CLL	SRR6830272	1141	1019	614	30132	7236	7236
CLL	SRR6830273	13	7	5	266	72	72
CLL	SRR6830274	4	3	2	268	68	68
CLL	SRR6830275	5	4	3	181	48	48
CLL	SRR6830276	2	1	0	0	0	0
CLL	SRR6830277	1	1	1	47	12	12
GBM	SRR8713155	5438	4814	3354	162522	35246	1225
GBM	SRR8713157	9296	7989	5494	257744	54483	3509
GBM	SRR8713159	11424	6052	382	17043	4484	0
GBM	SRR8713161	13976	12397	8992	455703	84624	7539
GBM	SRR8713167	17835	15803	11543	609648	105857	12850
GBM	SRR8713197	14008	12431	8906	456640	83929	9072
GBM	SRR8713199	12985	11411	7860	360728	72097	6704
GBM	SRR8713207	12722	11469	8410	432553	79823	7241
GBM	SRR8713209	6268	5660	3960	199835	41739	1611
GBM	SRR8713211	11688	10607	7947	419263	78464	7308
GBM	SRR8713213	10404	9376	6863	356828	68402	5001
GBM	SRR8713215	13111	11796	8728	461011	84226	7132
