# Supplementary material for: Circular RNAs as a potential source of neoepitopes in cancer
Source: Front Oncol. 2023 Apr 12;13:1098523. doi: 10.3389/fonc.2023.1098523 (PMC10130363; doi:10.3389/fonc.2023.1098523)
Supplement: Supplementary file 4 [file Table_4.xlsx]

## Sheet: Sheet1
Table S4. The number of peptides by the proteasome cleavage
Tumor type	Patient (SRR)	Netchop_num
BC	SRR5398213	21498
BC	SRR5398214	102478
BC	SRR5398215	19698
CLL	SRR6830265	107516
CLL	SRR6830266	72738
CLL	SRR6830267	66003
CLL	SRR6830268	107500
CLL	SRR6830269	375
CLL	SRR6830270	83966
CLL	SRR6830271	88124
CLL	SRR6830272	123587
CLL	SRR6830273	1392
CLL	SRR6830274	1539
CLL	SRR6830275	822
CLL	SRR6830276	1
CLL	SRR6830277	297
GBM	SRR8713155	34688
GBM	SRR8713157	89708
GBM	SRR8713159	1
GBM	SRR8713161	198650
GBM	SRR8713167	337140
GBM	SRR8713197	235887
GBM	SRR8713199	167280
GBM	SRR8713207	193454
GBM	SRR8713209	46941
GBM	SRR8713211	191000
GBM	SRR8713213	135803
GBM	SRR8713215	193327
